# Supplementary material for: Identification of novel gout loci from trans-ethnic meta-analysis of serum urate level
Source: Hum Cell. 2024 Nov 10;38(1):15. doi: 10.1007/s13577-024-01128-0 (PMC11551075; doi:10.1007/s13577-024-01128-0)
Supplement: Supplementary file 1 — Supplementary file1 (XLSX 22 KB) [file 13577_2024_1128_MOESM1_ESM.xlsx]

## Sheet: Title page
Supplementary Information (Table S1)
Title:
Identification of novel gout loci from trans-ethnic meta-analysis of serum urate level
Journal Name:
Human Cell
Authors:
Yusuke Kawamura1, Akiyoshi Nakayama1, Masahiro Nakatochi2, Yuka Aoki1, Yu Toyoda1, Takahiro Nakamura3, Seiko Shimizu1, Keitaro Matsuo4,5, Nariyoshi Shinomiya1, Hirotaka Matsuo1,6*, for Japan Gout Genomics Consortium (Japan Gout)
Affiliations:
1. Department of Integrative Physiology and Bio-Nano Medicine, National Defense Medical College, Tokorozawa, Japan
2. Public Health Informatics Unit, Department of Integrated Health Sciences, Nagoya University Graduate School of Medicine, Nagoya, Japan
3. Laboratory for Mathematics, National Defense Medical College, Tokorozawa, Japan
4. Division of Cancer Epidemiology & Prevention, Aichi Cancer Center, Nagoya, Japan
5. Division of Cancer Epidemiology, Nagoya University Graduate School of Medicine, Nagoya, Japan
6. Department of Biomedical Information Management, National Defense Medical College Research Institute, National Defense Medical College, Tokorozawa, Japan
*Correspondence to:
Hirotaka Matsuo (matsuo29@gmail.com).

## Sheet: Supplementary_Table1
Supplementary Table S1. 42 urate-related loci for the association study of clinically-defined gout in the present study
SNP a	Locus	Chr	Positionb	Gene	Alleles			Trans-ethnic meta-analysis (SU) c			Association analysis (Gout) d
					Risk e	Non-risk		Log10BF f	Posterior probability		OR (95%CI)	p value g
Five significant loci in the present study
rs2307394	2q23.1	2	148716428	ORC4 (ACVR2A)	C	T		6.72283	0.48		1.15 (1.08, 1.24)	2.80×10-5
rs10994856	10q11.23	10	52645248	A1CF	A	G		13.2325	0.024		1.31 (1.13, 1.52)	2.78×10-4
rs7953704	12q24.31	12	122625992	MLXIP	G	A		9.66469	0.006		1.14 (1.06, 1.21)	2.08×10-4
rs2957742	15q23	15	72302894	MYO9A (PKM)	C	G		8.53936	0.027		1.13 (1.06, 1.21)	3.54×10-4
rs4886755	15q24.2	15	76298132	NRG4	G	A		12.3108	0.01		1.13 (1.05, 1.21)	6.83×10-4
Not significant loci
rs302684	1p33	1	48522209	TRABD2B, SKINT1L	C	T		6.90205	0.01		1.09 (1.00, 1.18)	5.03×10-2
rs2765545	1p22.1	1	93677269	CCDC18	A	G		6.50825	0.029		1.06 (0.99, 1.14)	8.71×10-2
rs4971100	1q22	1	155155731	TRIM46	G	A		30.0643	0.042		1.15 (1.06, 1.25)	1.37×10-3
rs7601028	2p25.3	2	642499	LOC105373352, TMEM18	G	C		9.65353	0.02		1.13 (1.01, 1.27)	2.96×10-2
rs811372	2p15	2	61429568	USP34	T	C		9.28094	0.116		1.03 (0.96, 1.11)	4.18×10-1
rs17050272	2q14.2	2	121306440	LINC01101, GLI2	A	G		8.08837	0.125		1.07 (1.00, 1.14)	6.19×10-2
rs715	2q34	2	211543055	CPS1	T	C		7.54856	0.026		1.03 (0.94, 1.13)	5.06×10-1
rs6770152	3p21.1	3	53100214	SFMBT1, RFT1	G	T		25.3169	0.022		1.11 (1.04, 1.19)	2.52×10-3
rs9942075	3q23	3	141722878	TFDP2	T	A		7.41425	0.006		1.06 (0.98, 1.14)	1.65×10-1
rs6774054	3q25.1	3	149211699	TM4SF4	A	G		6.50407	0.038		0.99 (0.93, 1.07)	8.53×10-1
rs10471103	4q31.21	4	144033656	INPP4B, LOC105377623	T	G		6.05696	0.013		1.08 (0.99, 1.17)	8.35×10-2
rs461660	5p13.2	5	34657025	RAI14	A	C		6.94455	0.009		1.06 (0.99, 1.14)	1.03×10-1
rs17632159	5q13.2	5	72431482	LOC105379030	G	C		12.8339	0.022		1.05 (0.98, 1.13)	1.90×10-1
rs11949767	5q35.3	5	176740244	MXD3	G	A		6.24819	0.037		1.06 (0.99, 1.14)	7.30×10-2
rs675209	6p24.3	6	7102084	LY86, RREB1	T	C		20.1344	0.984		1.04 (0.91, 1.19)	5.84×10-1
rs2760181	6p22.3	6	24548561	KIAA0319	G	T		6.21454	1		1.08 (0.87, 1.33)	4.83×10-1
rs3823418	6p21.33	6	31100942	PSORS1C1	G	A		6.25236	0.139		1.06 (0.95, 1.18)	3.30×10-1
rs6928482	6p21.32	6	32626249	HLA-DQB1	T	C		7.89271	0.011		1.02 (0.95, 1.09)	6.61×10-1
rs744103	6p21.1	6	43805362	VEGFA, LINC01512	A	T		15.3716	0.013		1.08 (0.97, 1.20)	1.67×10-1
rs10109414	8p21.2	8	23751151	STC1, ADAM28	T	C		10.0921	0.012		1.07 (0.98, 1.16)	1.20×10-1
rs2941484	8q21.11	8	76478768	HNF4G	T	C		35.8978	0.015		1.08 (1.01, 1.15)	3.05×10-2
rs1349763	8q22.1	8	95977394	TP53INP1, NDUFAF6	G	A		12.1787	0.124		1.04 (0.96, 1.13)	2.95×10-1
rs10971419	9p21.1	9	33124161	B4GALT1	T	C		9.51924	0.01		0.96 (0.90, 1.03)	2.34×10-1
rs1171659	10q21.2	10	61444364	SLC16A9	G	A		15.0512	1		1.05 (0.98, 1.13)	1.50×10-1
rs963837	11p14.1	11	30749090	MPPED2, DCDC1	T	C		12.3854	0.03		1.09 (1.02, 1.17)	1.80×10-2
rs2195525	11q23.3	11	119235404	USP2	C	T		6.96316	0.023		1.13 (1.04, 1.23)	3.82×10-3
rs12228470	12q13.13	12	52260072	LOC105369971, ANKRD33	A	C		10.2171	0.024		1.06 (0.99, 1.13)	1.08×10-1
rs3741414	12q13.3	12	57844049	INHBC	C	T		22.2961	0.44		1.14 (1.00, 1.31)	5.12×10-2
rs626277	13q21.33	13	72347696	DACH1	A	C		6.91459	0.029		1.12 (1.02, 1.23)	1.49×10-2
rs17767419	16q23.2	16	79744548	MAF, MAFTRR	C	T		18.9366	0.053		1.02 (0.95, 1.10)	5.44×10-1
rs12451900	17p13.1	17	7377993	ZBTB4	T	C		6.97171	0.01		1.04 (0.96, 1.13)	3.28×10-1
rs7224610	17q22	17	53364788	HLF	C	A		11.9557	0.031		0.99 (0.90, 1.08)	7.55×10-1
rs164009	17q25.1	17	74283669	QRICH2	A	G		7.01135	0.025		0.96 (0.89, 1.03)	2.65×10-1
rs1035941	19p13.2	19	7199939	INSR	A	G		6.75958	0.068		1.01 (0.94, 1.08)	8.09×10-1
rs6031596	20q13.12	20	43054871	HNF4A	A	G		8.45548	0.015		1.05 (0.98, 1.13)	1.74×10-1
rs2057291	20q13.32	20	57472043	GNAS	A	G		6.49461	0.399		1.12 (1.04, 1.20)	4.03×10-3
rs2076211	22q13.31	22	44329078	PNPLA3	C	T		8.02617	0.04		1.08 (1.01, 1.16)	2.47×10-2
a dbSNP rs number.
b SNP positions are based on NCBI human genome reference sequence Build hg19.
c Results of trans-ethnic meta-analysis of SU were obtained from Supplementary Ref.1 (Nakatochi, et al., Commun Biol, 2019).
d Results of genome-wide meta-analysis of Japanese clinically-defined gout were obtained from Supplementary Ref.2 (Nakayama, et al., Ann Rheum Dis, 2020).
e Risk allele is defined as a base which increases SU level and gout risk.
f Log10 (Bayes' factor) of > 6 was adopted for a genome-wide significance level (Supplementary Ref.1).
g The significance level α was set to a p value of < 1.19×10–3 (= 0.05/42 with Bonferroni correction).
Loci identified for the first time in clinically-defined gout cases are shown in bold. Of three loci, two loci including ORC4 and MYO9A were identified as novel gout loci.
Abbreviations: SNP: single nucleotide polymorphism, Chr: chromosome, SU: serum urate, BF: Bayes' factor, OR: odds ratio, 95%CI: 95% confidence interval.
